# Supplementary material for: Photocatalytic Degradation of Single and Binary Mixture of Brilliant Green and Rhodamine B Dyes by Zinc Sulfide Quantum Dots
Source: Molecules. 2021 Dec 19;26(24):7686. doi: 10.3390/molecules26247686 (PMC8704525; doi:10.3390/molecules26247686)
Supplement: Supplementary file 1 [file molecules-26-07686-s001.zip]

Archive with 1 entries (1 files):
- molecules-1485792-supplementary.pdf
